# Supplementary material for: Genome skimming provides evidence to accept two new genera (Apiaceae) separated from the Peucedanum s.l
Source: Front Plant Sci. 2025 Jan 20;15:1518418. doi: 10.3389/fpls.2024.1518418 (PMC11788392; doi:10.3389/fpls.2024.1518418)
Supplement: Supplementary file 2 [file Table1.xls]

## Sheet: Sheet1
Table S1 Taxa newly sequenced in the present study with source, voucher and GenBank accession numbers.
Taxon	Locality	Voucher information	Herbarium information	GenBank Accession
				Plastome	nrDNA
Peucedanum dissolutum (Diels) H. Wolff	Nanchuan, Chongqing, China	LCK20210728001	Sichuan University	OR525844	OR523482
Peucedanum guangxiense R.H. Shan & M.L. Sheh	Jingxi, Baise, Chian	LD20220516A	Sichuan University	OR525848	OR523484
Peucedanum harry-smithii Fedde ex H. Wolff	Shangluo, Shaanxi, Chian	LCK20201023B	Sichuan University	OR525851	OR523485
Peucedanum harry-smithii var. subglabrum (R.H. Shan & M.L. Sheh) R.H. Shan & M.L. Sheh	Shangluo, Shaanxi, Chian	LCK20201021005	Sichuan University	OR525852	OR523487
Peucedanum huangshanense Lu Q.Huang, H.S. Peng & S.S. Chu	Huangshan, Anhui, Chian	LCK20210810001	Sichuan University	OR525846	OR523488
Peucedanum morisonii Besser ex Schult.	Tacheng, Xinjiang, Chian	L20210701	Sichuan University	OP288995	OR523492
Peucedanum praeruptorum Dunn	Wulong, Chongqing, China	LCK20211028003	Sichuan University	OR525847	OR523472
Peucedanum wawrae (H.Wolff) S.W. Su ex M.L. Sheh	Jining, Shandong, Chian	LCK20210808002	Sichuan University	OR525845	OR523498
Semenovia malcolmii (Hemsl. & H. Pearson) Pimenov (Peucedanum torilifolium H. Boissieu)	Songpan, Sichuan, China	LD202208112	Sichuan University	OR525849	OR523501
