# Supplementary material for: Genome skimming provides evidence to accept two new genera (Apiaceae) separated from the Peucedanum s.l
Source: Front Plant Sci. 2025 Jan 20;15:1518418. doi: 10.3389/fpls.2024.1518418 (PMC11788392; doi:10.3389/fpls.2024.1518418)
Supplement: Supplementary file 3 [file Table2.xlsx]

## Sheet: Sheet1
Table S2 Newly assemblyed nrDNA in the present study with GenBank accession numbers.
Taxon	GenBank Accession
Angelica multicaulis Pimenov	OR523462
Angelica paeoniifolia R.H. Shan & C.C. Yuan	OR523463
Angelica ternata Regel & Schmalh.	OR523464
Bupleurum chinense DC.	OR523465
Chamaesium mallaeanum Farille & S.B. Malla	OR523466
Chamaesium viridiflorum (Franch.) H. Wolff ex R.H. Shan	OR523467
Cortiella hookeri (C.B.Clarke) C. Norman	OR523468
Cyclospermum leptophyllum (Pers.) Sprague ex Britton & P. Wilson	OR523469
Kitagawia baicalensis (Redowsky ex Willd.) Pimenov	OR523481
Kitagawia formosana (Hayata) Pimenov	OR523470
Kitagawia komarovii Pimenov	OR523471
Kitagawia stepposa (Y.H. Huang) Pimenov	OR523473
Kitagawia terebinthacea (Fisch. ex Trevir.) Pimenov	OR523495
Ligusticopsis brachyloba (Franch.) Leute	OR523474
Ligusticopsis franchetii (C.Y. Wu & F.T. Pu) B.N. Song, C.K. Liu & X.J. He	OR523483
Ligusticopsis modesta (Diels) Leute	OR523475
Ligusticopsis nana (R.H. Shan and M.L. Sheh) C.K. Liu and X.J. He	OR523493
Ligusticopsis pubescens (Hand.-Mazz.) J.J. Deng, C.K. Liu & X.J. He	OR523494
Ligusticopsis rechingeriana Leute	OR523476
Ligusticopsis violacea (R.H. Shan and M.L. Sheh) C.K. Liu and X.J. He	OR523497
Ligusticopsis wallichiana (DC.) Pimenov & Kljuykov	OR523477
Pachypleurum alpinum Ledeb.	OR523478
Peucedanum ampliatum K.T. Fu	OR523479
Peucedanum harry-smithii var. grande (K.T. Fu) R.H. Shan & M.L. Sheh	OR523486
Peucedanum japonicum Thunb.	OR523489
Peucedanum mashanense R.H. Shan & M.L. Sheh	OR523490
Peucedanum medicum Dunn	OR523491
Peucedanum turgeniifolium H. Wolff	OR523496
Pternopetalum vulgare (Dunn) Hand.-Mazz.	OR523499
Saposhnikovia divaricata (Turcz. ex Ledeb.) Schischk.	OR523500
Seseli glabratum Willd. ex Schult.	OR523502
Seseli mairei H. Wolff	OR523503
Seseli yunnanense Franch.	OR523504
Tetrataenium bivittatum (H.Boissieu) Manden.	OR523480
