# Supplementary material for: Genome skimming provides evidence to accept two new genera (Apiaceae) separated from the Peucedanum s.l
Source: Front Plant Sci. 2025 Jan 20;15:1518418. doi: 10.3389/fpls.2024.1518418 (PMC11788392; doi:10.3389/fpls.2024.1518418)
Supplement: Supplementary file 4 [file Table3.xlsx]

## Sheet: Sheet1
Table S3 Plastomes downloaded from GenBank.
Taxa	GenBank Accession
Anethum graveolens L.	KR011055
Angelica apaensis R.H. Shan & C.C. Yuan	MT921966
Angelica decursiva (Miq.) Franch. & Sav.	MT921964
Angelica gigas Nakai	MH793272
Angelica kangdingensis R. Shan & F.T. Pu	MT921965
Angelica laxifoliata Diels	MT921969
Angelica maowenensis C.Q. Yuan & R.H. Shan	MT921967
Angelica megaphylla Diels	MT921962
Angelica multicaulis Pimenov	MT561027
Angelica paeoniifolia R.H. Shan & C.C. Yuan	MT561026
Angelica pseudoselinum H. Boissieu	MT921968
Angelica sylvestris L.	MN275034
Angelica ternata Regel & Schmalh.	MT561043
Angelica valida Diels	MT921963
Apium graveolens L.	MK036045
Bupleurum chinense DC.	MN893666
Bupleurum commelynoideum H. Boissieu	MT162552
Bupleurum falcatum L.	KM207676
Chamaesium mallaeanum Farille & S.B. Malla	MN119369
Chamaesium viridiflorum (Franch.) H. Wolff ex R.H. Shan	MN119373
Changium smyrnioides H. Wolff	MN092718
Chuanminshen violaceum M.L. Sheh & R.H. Shan	KU921430
Cicuta virosa L.	KX352466
Cnidium monnieri (L.) Cusson	OL839918
Cnidium officinale Makino	MH121055
Cortiella hookeri (C.B. Clarke) C. Norman	OR525850
Crithmum maritimum L.	HM596072
Cryptotaenia japonica Hassk.	MK629764
Cyclospermum leptophyllum (Pers.) Sprague ex Britton & P. Wilson	MT561040
Foeniculum vulgare Mill.	KR011054
Glehnia littoralis (A. Gray) F. Schmidt ex Miq.	NC_034645
Hansenia forbesii (H. Boissieu) Pimenov & Kljuykov	MT834935
Hansenia oviformis (R.H. Shan) Pimenov & Kljuykov	MT843762
Hansenia weberbaueriana (Fedde ex H. Wolff) Pimenov & Kljuykov	MT843763
Kitagawia baicalensis (Redowsky ex Willd.) Pimenov	OP379704
Kitagawia formosana (Hayata) Pimenov	OP379699
Kitagawia komarovii Pimenov	OP379702
Kitagawia stepposa (Y.H. Huang) Pimenov	OP379703
Kitagawia terebinthacea (Fisch. ex Trevir.) Pimenov	OP379701
Libanotis buchtormensis (Fisch. ex Hornem.) DC.	MZ707534
Libanotis spodotrichoma K.T. Fu	OP288996
Ligusticopsis acaulis (R.H. Shan & M.L. Sheh) Pimenov	ON359911
Ligusticopsis brachyloba (Franch.) Leute	MZ491174
Ligusticopsis capillacea (M. Hiroe) Leute	NC_049051
Ligusticopsis daucoides (Franch.) Lavrova ex Pimenov & Kljuykov	MZ532573
Ligusticopsis franchetii (C.Y. Wu & F.T. Pu) B.N. Song, C.K. Liu & X.J. He	OP745624
Ligusticopsis hispida (Franch.) Lavrova & Kljuykov	NC_049053
Ligusticopsis involucrata (Franch.) Lavrova	NC_049054
Ligusticopsis likiangensis (H. Wolff) Lavrova & Kljuykov	MT409616
Ligusticopsis modesta (Diels) Leute	OL547615
Ligusticopsis nana (R.H. Shan and M.L. Sheh) C.K. Liu and X.J. He	OP796659
Ligusticopsis oliveriana (H. Boissieu) Lavrova	MZ532570
Ligusticopsis pubescens (Hand.-Mazz.) J.J. Deng, C.K. Liu & X.J. He	ON872189
Ligusticopsis rechingeriana Leute	NC_065482
Ligusticopsis scapiformis (H. Wolff) Leute	MT409618
Ligusticopsis violacea (R.H. Shan and M.L. Sheh) C.K. Liu and X.J. He	OP796658
Ligusticopsis wallichiana (DC.) Pimenov & Kljuykov	OL547616
Ligusticum delavayi Franch.	MT409613
Ligusticum jeholense (Nakai & Kitag.) Nakai & Kitag.	MN652885
Ligusticum sinense Oliv.	MN652884
Ligusticum thomsonii C.B. Clarke	MT409619
Meeboldia delavayi (Franch.) W. Gou & X.J. He	MT843765
Meeboldia linearis X.L. Guo, W. Gou & X.J. He	MW553039
Meeboldia microloba (Kljuykov) W. Gou & X.J. He	MT843766
Meeboldia yunnanensis (H. Wolff) Constance & F.T. Pu ex S.L. Liou	MT843764
Melanosciadium pimpinelloideum H. Boissieu	MN810920
Oenanthe virgata Poir.	KX832335
Pachypleurum alpinum Ledeb.	OQ685947
Peucedanum ampliatum K.T. Fu	OK336475
Peucedanum chujaense K. Kim, S.H. Oh, Chan S. Kim & C.W. Park	MT233391
Peucedanum hakuunense Nakai	OL362112
Peucedanum harry-smithii var. grande (K.T. Fu) R.H. Shan & M.L. Sheh	OK336476
Peucedanum japonicum Thunb.	OK336477
Peucedanum mashanense R.H. Shan & M.L. Sheh	OK336478
Peucedanum medicum Dunn	OK336473
Peucedanum turgeniifolium H. Wolff	OP379700
Pleurospermum camtschaticum Hoffm.	KU041142
Pleurospermum franchetianum Hemsl.	MW147498
Pleurospermum linearilobum W.W. Sm.	MW147502
Pternopetalum davidii Franch.	MW316663
Pternopetalum vulgare (Dunn) Hand.-Mazz.	MT561032
Saposhnikovia divaricata (Turcz. ex Ledeb.) Schischk.	MN539269
Semenovia gyirongensis Q.Y. Xiao & X.J. He	MK757488
Semenovia thomsonii (C.B. Clarke) Manden.	NC_057441
Semenovia transiliensis Regel & Herder	MK333395
Seseli glabratum Willd. ex Schult.	ON975063
Seseli mairei H. Wolff	ON975059
Seseli mairei var. simplicifolium C.Y. Wu ex R.H. Shan & M.L. Sheh	ON975060
Seseli montanum L.	KM035851
Seseli yunnanense Franch.	ON975056
Sillaphyton podagraria (H. Boissieu) Pimenov	KU041143
Tetrataenium bivittatum (H.Boissieu) Manden.	OK336474
Tetrataenium yunnanense (Franch.) Manden. ex Q.Y. Xiao & X.J. He	MN365275
Trachyspermum ammi (L.) Sprague	MN746303
